# Supplementary material for: Intratracheal Aerosolization of Nocardia farcinica in Mice Optimizes Bacterial Distribution and Enhances Pathogenicity Compared to Intranasal Inoculation and Intratracheal Instillation
Source: Biomolecules. 2025 Jun 30;15(7):950. doi: 10.3390/biom15070950 (PMC12292814; doi:10.3390/biom15070950)
Supplement: Supplementary file 1 [file biomolecules-15-00950-s001.zip]

Archive with 1 entries (1 files):
- biomolecules-3699762-supplementary.pdf
